# Supplementary material for: Genomic analysis based on chromosome-level genome assembly reveals Myrtaceae evolution and terpene biosynthesis of rose myrtle
Source: BMC Genomics. 2024 Jun 10;25:578. doi: 10.1186/s12864-024-10509-6 (PMC11165866; doi:10.1186/s12864-024-10509-6)
Supplement: Supplementary file 2 — Supplementary Material 2: Table S1. Summary statistic for raw sequencing dataset. Table S2. Summary statistics for the final genome assembly of R. tomentosa. Table S3. Evaluation of the genome assembly of R. tomentosa using Benchmarking Universal Single-Copy Orthologs (BUSCO). Table S4. Statistics of the R. tomentosa RNA-Seq data from different tissues. Table S5. Statistics of the repeat annotation results. Table S6. Statistics of gene annotation. Table S7. Statistics of non-coding gene annotation. Table S8. List of plant genome sequences used in the comparative genomic analysis. Table S9. Gene families clustered by OrthoFinder in 14 species. Genes used for OrthoFinder were proteins without splice variants. Table S10. KEGG enrichment analysis of species-specific genes in R. tomentosa. Table S11. GO enrichment analysis of species-specific genes in R. tomentosa. Table S12. KEGG enrichment analysis of significant expansion genes in R. tomentosa. Table S13. GO enrichment analysis of significant expansion genes in R. tomentosa. Table S14. KEGG enrichment analysis of significant contraction genes in R. tomentosa. Table S15. GO enrichment analysis of significant contraction genes in R. tomentosa. Table S16. Classification of different origins of duplicate genes in R. tomentosa. Table S17. Positive selection genes in R. tomentosa. Table S18. The RtTPS genes in R.tomentosa.. [file 12864_2024_10509_MOESM2_ESM.xlsx]

## Sheet: Table S1
Table S1. Summary statistic for raw sequencing dataset
Platform	Insert Size	Number of Reads	Total Bases(Gb)	Max length	Average length
Illumina	300bp	49220989	14.77	150	150
Illumina	500bp	55077194	16.52	150	150
Illumina	10kb-20kb	44034638	13.21	150	150
Pacbio	NA	4425010	85.78	335239	19384
Hi-C	150bp	13055290
Total	-	152757831	130.28	-	-

## Sheet: Table S2
Table S2. Summary statistics for the final genome assembly of R.tomentosa.
	Contig		Scaffold
	Size (bp)	Number	Size (bp)	Number
N25	2040539	37	48431611	3
N50	1010490	124	43704181	5
N75	497553	299	38454889	8
N90	236102	509	36424571	10
Longest	6657614	-	49200959	-
Total size	485597476	-	466173577	-
Total Number	-	1143	-	28

## Sheet: Table S3
Table S3. Evaluation of the genome assembly of R. tomentosa using Benchmarking Universal Single-Copy Orthologs (BUSCO).
BUSCO assessment resultsa	Percentage (%)
Complete BUSCOsb	95.8
Complete and single-copy BUSCOs	94.1
Complete and duplicated BUSCOsc	1.7
Fragmented BUSCOsd	1.5
Missing BUSCOs	2.7
a The number of total BUSCO groups is 1614.
b'Complete BUSCOs': The length of aligned sequences of orthologs from R.tomentosa is over 95% of BUSCO group's mean length.
c'Complete Duplicated BUSCOs': Multiple copies of complete BUSCOs.
dFragmented BUSCOs: The BUSCOs meet the 'expected-score' cut-off, but not complete.

## Sheet: Table S4
Table S4. Statistics of the R.tomentosa RNA-Seq data from different tissues.
Tissues	Num of reads	Num of mapped reads	Mapping ratio
Flower-1	28110784	24703757	0.8788
Flower-2	30517542	26855437	0.88
Flower-3	29628897	25548998	0.8623
Root-1	28906025	23517942	0.8136
Root-2	28926422	22015900	0.7611
Root-3	28718696	23167372	0.8067
Leaf-1	62846171	47342021	0.7533
Leaf-2	21177150	18896371	0.8923
Leaf-3	21043238	19448161	0.9242
Green Fruit-1	26162996	24844381	0.9496
Green Fruit-2	23606887	22544577	0.955
Green Fruit-3	28025701	26747729	0.9544
Stem-1	27133198	24951688	0.9196
Stem-2	23906774	21893823	0.9158
Stem-3	23660496	21708505	0.9175

## Sheet: Table S5
Table S5. Statistics of the repeat annotation results.
Class	Sub-class	Count	Masked(bp)	masked
LTR	Copia	27056	24831511	0.0533
	Gypsy	60816	83856891	0.18
	unknown	51526	40650175	0.0873
TIR	CACTA	5426	1718428	0.0037
	Mutator	16881	5112616	0.011
	PIF_Harbinger	1188	356487	0.0008
	Tc1_Mariner	2994	567117	0.0012
	hAT	4067	1094919	0.0024
	polinton	26	10217	0
nonLTR	LINE_element	1033	999362	0.0021
nonTIR	helitron	2198	2109785	0.0045
repeat region		10212	2714568	0.0058
Total		183423	164022076	0.3521

## Sheet: Table S6
Table S6. Statistics of gene annotation.
		Number	Percent (%)
Total		35554	100
Annotated	InterPro	30629	86.1478
	GO	17369	48.8524
	Pfam	23022	64.7522
	KEGG	32343	90.9687
	Swissprot	24567	69.0977
	TrEMBL	31689	89.1292
	NR	33189	93.3481
Unannotated		1541	4.33

## Sheet: Table S7
Table S7. Statistics of non-coding gene annotation.
Type		Copy	Average length (bp)	Total length (bp)	% of genome
miRNA		143	129.4	18511	0.00376793
tRNA		601	75.3	45251	0.00921087
rRNA	rRNA	1754	539.9	947032	0.192769
	LSU	333	1370.9	456497	0.0929203
	SSU	415	891.3	369883	0.0752899
	5.8S	32	156.94	5022	0.00102223
	5S	974	118.7	115630	0.0235366
snRNA	snRNA	394	121	47691	0.00970754
	CD-box	226	101.5	22943	0.00467006
	HACA-box	32	130.7	4182	0.000851249
	splicing	136	151.2	20566	0.00418622
	scaRNA	0	0	0	0

## Sheet: Table S8
Table S8. List of plant genome sequences used in the comparative genomic analysis.
Species	Genome annotation version	Link	Reference
Arabidopsis thaliana	TAIR10	ftp://ftp.arabidopsis.org/home/tair/Sequences/blast_datasets/TAIR10_blastsets/	Arabidopsis Genome Initiative. 2000. Analysis of the genome sequence of the flowering plant Arabidopsis thaliana. Nature.
Eucalyptus grandis	v2.0	https://genome.jgi.doe.gov/portal/pages/dynamicOrganismDownload.jsf?organism=Egrandis	Myburg A., et al. 2014. The genome of Eucalyptus grandis. Nature.
Leptospermum scoparium	v2.0	https://www.genomics-aotearoa.org.nz/	Thrimawithana A, et al. 2019 A whole genome assembly of Leptospermum scoparium (Myrtaceae) for manuka research. New Zealand Journal of Crop and Horticultural Science.
Oryza sativa	version 7.0	ftp://ftp.plantbiology.msu.edu/pub/data/Eukaryotic_Projects/o_sativa/annotation_dbs/pseudomolecules/version_7.0/	International Rice Genome Sequencing Project. 2005. The map-based sequence of the rice genome. Nature.
Psidium guajava	v1.0	https://www.ncbi.nlm.nih.gov/bioproject/PRJNA631442	Feng et al. 2020. A chromosome-level genome assembly provides insights into ascorbic acid accumulation and fruit softening in guava (Psidium guajava). Plant Biotechnolgy Journal.
Punica granatum	v1.0	https://www.ncbi.nlm.nih.gov/nuccore/MTKT00000000.1/	Qin G., et al. 2017. The pomegranate (Punica granatum L.) genome and the genomics of punicalagin biosynthesis. The Plant Journal.
Rhizophora apiculata	NA	http://evolution.sysu.edu.cn/Sequences.html	He , et al.. 2022. Evolution of coastal forests based on a full set of mangrove genomes. Nature Ecology & Evolution.
Solanum lycopersicum	iTAG4.0	ftp://ftp.solgenomics.net/tomato_genome/annotation/ITAG4.0_release/	Tomato Genome Consortium. 2012. The tomato genome sequence provides insights into fleshy fruit evolution. Nature.
Sonneratia alba	NA	http://evolution.sysu.edu.cn/Sequences.html	NA
Sonneratia caseolaris	NA	http://evolution.sysu.edu.cn/Sequences.html	NA
Syzygium oleosum	v1.21	https://www.ncbi.nlm.nih.gov/genome/?term=txid219896[Organism:noexp]	NA
Vaccinium corymbosum	v1.0	http://gigadb.org/dataset/view/id/100537/Sample_page/5/File_sort/	Colle M et al. 2019. Haplotype-phased genome and evolution of phytonutrient pathways of tetraploid blueberry. GigaScience.
Vitis vinifera	v2.1	https://genome.jgi.doe.gov/portal/pages/dynamicOrganismDownload.jsf?organism=Vvinifera	Jaillon, O., et al. 2007. The grapevine genome sequence suggests ancestral hexaploidization in major angiosperm phyla. Nature.

## Sheet: Table S9
Table S9. Gene families clustered by OrthoFinder in 14 species. Genes used for OrthoFinder were proteins without splice variants.
Species	Genes	Genes in families	Unclustered genes	Families	Unique families	Unique families genes	Common families	Common families genes	Single-copy orthologs	Average genes per family
A. thaliana	27416	25448	1968	12063	639	3212	2913	8282	14	2.10959
E. grandis	33240	32559	681	12883	308	1004	2913	12777	14	2.52728
L. scoparium	30067	13826	16241	5873	1325	6849	2913	4113	14	2.35416
O. sativa	55986	49101	6885	13465	2396	18695	2913	9930	14	3.64657
P. granatum	23711	23317	394	12438	114	347	2913	8201	14	1.87466
P. guajava	25601	23744	1857	12718	292	928	2913	8330	14	1.86696
R. apiculata	24911	23719	1192	11611	278	1799	2913	7827	14	2.0428
R. tomentosa	35554	33597	3907	13024	388	1829	2913	9472	14	2.57962
S. lycopersicum	29273	26592	2681	13737	57	145	2913	8959	14	1.93579
S. alba	28077	26847	1230	13718	52	140	2913	9160	14	1.95706
S. caseolaris	34075	29821	4254	12913	767	3953	2913	9276	14	2.30938
S. oleosum	26500	26169	331	12689	131	429	2913	9748	14	2.06234
V. vinifera	128559	119310	9249	19333	6521	39430	2913	28052	14	6.17131
V. corymbosum	26346	22849	3497	12083	534	1680	2913	8299	14	1.891
Unclustered gene: species-specific genes that are not assigned to any families.
Unique family: species-specific paralogous gene families.

## Sheet: Table S10
Table S10. KEGG enrichment analysis of species-specific genes in R. tomentosa.
Term	Database	ID	Input number	Background number	P-Value	Enrich_ratio	Cluster	Cluster size	Cluster P-Value median
Butanoate metabolism	KEGG PATHWAY	ath00650	6	19	3.5316e-06	0.315789	1	10	0.000648981
Fatty acid metabolism	KEGG PATHWAY	ath01212	8	69	5.71e-05	0.115942	1	10	0.000648981
Valine, leucine and isoleucine degradation	KEGG PATHWAY	ath00280	7	51	6.33312e-05	0.137255	1	10	0.000648981
Pyruvate metabolism	KEGG PATHWAY	ath00620	8	86	0.000233719	0.0930233	1	10	0.000648981
Fatty acid degradation	KEGG PATHWAY	ath00071	6	47	0.000303623	0.12766	1	10	0.000648981
Terpenoid backbone biosynthesis	KEGG PATHWAY	ath00900	6	60	0.000994339	0.1	1	10	0.000648981
Propanoate metabolism	KEGG PATHWAY	ath00640	5	43	0.00142278	0.116279	1	10	0.000648981
Lysine degradation	KEGG PATHWAY	ath00310	4	34	0.00413154	0.117647	1	10	0.000648981
Glyoxylate and dicarboxylate metabolism	KEGG PATHWAY	ath00630	5	78	0.014755	0.0641026	1	10	0.000648981
Tryptophan metabolism	KEGG PATHWAY	ath00380	4	60	0.0250516	0.0666667	1	10	0.000648981
Carbon metabolism	KEGG PATHWAY	ath01200	21	273	5.79389e-08	0.0769231	2	5	0.00206941
Biosynthesis of amino acids	KEGG PATHWAY	ath01230	13	251	0.00077389	0.0517928	2	5	0.00206941
Glycine, serine and threonine metabolism	KEGG PATHWAY	ath00260	6	70	0.00206941	0.0857143	2	5	0.00206941
Cysteine and methionine metabolism	KEGG PATHWAY	ath00270	7	121	0.00707786	0.0578512	2	5	0.00206941
Biosynthesis of secondary metabolites	KEGG PATHWAY	ath01110	25	1107	0.130395	0.0225836	2	5	0.00206941
Cutin, suberine and wax biosynthesis	KEGG PATHWAY	ath00073	8	31	2.97175e-07	0.258065	3	2	0.00282265
Peroxisome	KEGG PATHWAY	ath04146	6	87	0.00564501	0.0689655	3	2	0.00282265
Glycosphingolipid biosynthesis - globo and isoglobo series	KEGG PATHWAY	ath00603	4	9	5.63605e-05	0.444444	4	6	0.00809783
Glycosphingolipid biosynthesis - ganglio series	KEGG PATHWAY	ath00604	2	5	0.00594289	0.4	4	6	0.00809783
Other glycan degradation	KEGG PATHWAY	ath00511	3	19	0.00623925	0.157895	4	6	0.00809783
Glycosaminoglycan degradation	KEGG PATHWAY	ath00531	2	7	0.00995641	0.285714	4	6	0.00809783
Glycerolipid metabolism	KEGG PATHWAY	ath00561	4	60	0.0250516	0.0666667	4	6	0.00809783
Galactose metabolism	KEGG PATHWAY	ath00052	2	57	0.27257	0.0350877	4	6	0.00809783
Fatty acid biosynthesis	KEGG PATHWAY	ath00061	4	43	0.00883707	0.0930233	5	2	0.0235137
Biotin metabolism	KEGG PATHWAY	ath00780	2	16	0.0381903	0.125	5	2	0.0235137
Protein export	KEGG PATHWAY	ath03060	3	54	0.0762944	0.0555556	6	2	0.12969
Phagosome	KEGG PATHWAY	ath04145	3	82	0.183085	0.0365854	6	2	0.12969
Glycerophospholipid metabolism	KEGG PATHWAY	ath00564	4	97	0.0988578	0.0412371	7	2	0.144172
alpha-Linolenic acid metabolism	KEGG PATHWAY	ath00592	2	44	0.189487	0.0454545	7	2	0.144172
2-Oxocarboxylic acid metabolism	KEGG PATHWAY	ath01210	4	74	0.0466919	0.0540541	8	4	0.187205
Arginine biosynthesis	KEGG PATHWAY	ath00220	2	36	0.140423	0.0555556	8	4	0.187205
Alanine, aspartate and glutamate metabolism	KEGG PATHWAY	ath00250	2	51	0.233987	0.0392157	8	4	0.187205
Carbon fixation in photosynthetic organisms	KEGG PATHWAY	ath00710	2	69	0.349142	0.0289855	8	4	0.187205
Ascorbate and aldarate metabolism	KEGG PATHWAY	ath00053	4	53	0.0171048	0.0754717	9	2	0.262777
Pentose and glucuronate interconversions	KEGG PATHWAY	ath00040	2	96	0.508449	0.0208333	9	2	0.262777
Glycolysis / Gluconeogenesis	KEGG PATHWAY	ath00010	5	116	0.0598324	0.0431034	10	2	0.294839
Purine metabolism	KEGG PATHWAY	ath00230	2	100	0.529846	0.02	10	2	0.294839
Basal transcription factors	KEGG PATHWAY	ath03022	2	55	0.259697	0.0363636	11	2	0.30442
Nucleotide excision repair	KEGG PATHWAY	ath03420	2	69	0.349142	0.0289855	11	2	0.30442
Metabolic pathways	KEGG PATHWAY	ath01100	75	2246	1.47566e-07	0.0333927	NA	NA	0.227579
Nicotinate and nicotinamide metabolism	KEGG PATHWAY	ath00760	6	16	1.55514e-06	0.375	NA	NA	0.227579
Sphingolipid metabolism	KEGG PATHWAY	ath00600	6	27	1.96339e-05	0.222222	NA	NA	0.227579
Plant-pathogen interaction	KEGG PATHWAY	ath04626	11	170	0.000342232	0.0647059	NA	NA	0.227579
Amino sugar and nucleotide sugar metabolism	KEGG PATHWAY	ath00520	9	131	0.000779526	0.0687023	NA	NA	0.227579
Ubiquitin mediated proteolysis	KEGG PATHWAY	ath04120	9	143	0.00139175	0.0629371	NA	NA	0.227579
Protein processing in endoplasmic reticulum	KEGG PATHWAY	ath04141	10	211	0.00547171	0.0473934	NA	NA	0.227579
One carbon pool by folate	KEGG PATHWAY	ath00670	3	20	0.00708389	0.15	NA	NA	0.227579
MAPK signaling pathway - plant	KEGG PATHWAY	ath04016	7	134	0.0117052	0.0522388	NA	NA	0.227579
RNA transport	KEGG PATHWAY	ath03013	8	171	0.0131872	0.0467836	NA	NA	0.227579
Phosphatidylinositol signaling system	KEGG PATHWAY	ath04070	5	76	0.0133886	0.0657895	NA	NA	0.227579
ABC transporters	KEGG PATHWAY	ath02010	3	26	0.0135388	0.115385	NA	NA	0.227579
Citrate cycle (TCA cycle)	KEGG PATHWAY	ath00020	4	63	0.029035	0.0634921	NA	NA	0.227579
Vitamin B6 metabolism	KEGG PATHWAY	ath00750	2	15	0.0343336	0.133333	NA	NA	0.227579
Selenocompound metabolism	KEGG PATHWAY	ath00450	2	18	0.0463661	0.111111	NA	NA	0.227579
Inositol phosphate metabolism	KEGG PATHWAY	ath00562	4	78	0.0543074	0.0512821	NA	NA	0.227579

[truncated: 8 more sheets: Table S11, Table S12, Table S13, Table S14, Table S15, Table S16, Table S17, Table S18]
